# Supplementary material for: Study of the Magnesium Comenate Structure, Its Neuroprotective and Stress-Protective Activity
Source: Int J Mol Sci. 2023 Apr 28;24(9):8046. doi: 10.3390/ijms24098046 (PMC10178379; doi:10.3390/ijms24098046)
Supplement: Supplementary file 1 [file ijms-24-08046-s001.zip]

Archive with 1 entries (1 files):
- ijms-2279223-supplementary.pdf
